# Supplementary material for: Dynamic responses, GPS positions and environmental conditions of two light rail vehicles in Pittsburgh
Source: Sci Data. 2019 Aug 12;6:146. doi: 10.1038/s41597-019-0148-9 (PMC6690915; doi:10.1038/s41597-019-0148-9)
Supplement: Supplementary file 1 — Download metadata file [file 41597_2019_148_MOESM1_ESM.zip]

Archive with 4 entries (4 files):
- a_Liu581A_train.txt
- a_Liu581A_gps.txt
- s_Liu581A_study.txt
- i_Investigation.txt
