# Supplementary material for: Dynamic responses, GPS positions and environmental conditions of two light rail vehicles in Pittsburgh
Source: Sci Data. 2019 Aug 12;6:146. doi: 10.1038/s41597-019-0148-9 (PMC6690915; doi:10.1038/s41597-019-0148-9)
Supplement: Supplementary file 1 — Download metadata file [file 41597_2019_148_MOESM1_ESM.zip › a_Liu581A_train.txt]

Sample Name	Protocol REF	Assay Name	Raw Data File	Comment[Data Repository]	Comment[Data Record Accession]	Comment[Data Record URI]
train data	Data management system	The DR-Train dataset	/DR_Train/data_files.zip	Zenodo	doi:10.5281/zenodo.1432702	http://doi.org/10.5281/zenodo.1432702
