# Supplementary material for: Dynamic responses, GPS positions and environmental conditions of two light rail vehicles in Pittsburgh
Source: Sci Data. 2019 Aug 12;6:146. doi: 10.1038/s41597-019-0148-9 (PMC6690915; doi:10.1038/s41597-019-0148-9)
Supplement: Supplementary file 1 — Download metadata file [file 41597_2019_148_MOESM1_ESM.zip › s_Liu581A_study.txt]

Source Name	Characteristics[geographical location]	Term Source REF	Term Accession Number	Characteristics[environment type]	Term Source REF	Term Accession Number	Protocol REF	Sample Name	Factor Value[date]	Factor Value[temperature]	Factor Value[wind]	Factor Value[weather]	Factor Value[precipitation]
The Pittsburgh Light Rail	Pittsburgh	GAZ	GAZ:00002589	anthropogenic habitat	ENVO	ENVO:00002031	The Pittsburgh Light Rail and instrumented Light Rail Vehicles	train data					
