# Supplementary material for: Dynamic responses, GPS positions and environmental conditions of two light rail vehicles in Pittsburgh
Source: Sci Data. 2019 Aug 12;6:146. doi: 10.1038/s41597-019-0148-9 (PMC6690915; doi:10.1038/s41597-019-0148-9)
Supplement: Supplementary file 1 — Download metadata file [file 41597_2019_148_MOESM1_ESM.zip › i_Investigation.txt]

# Investigation File generated for Scientific Data with Investigation File Authoring Tool version 0.1.0 on 11/07/2019 - This metadata file is CC0
ONTOLOGY SOURCE REFERENCE
Term Source Name	GAZ	OBI	ERO	IDO	ENVO	IDOMAL	NPO	NIFDYS	NCIT	EFO
Term Source File	http://data.bioontology.org/ontologies/GAZ	http://data.bioontology.org/ontologies/OBI	http://data.bioontology.org/ontologies/ERO	http://data.bioontology.org/ontologies/IDO	http://data.bioontology.org/ontologies/ENVO	http://data.bioontology.org/ontologies/IDOMAL	http://data.bioontology.org/ontologies/NPO	http://data.bioontology.org/ontologies/NIFDYS	http://data.bioontology.org/ontologies/NCIT	http://data.bioontology.org/ontologies/EFO
Term Source Version	$Revision: 1.512 $	2014-08-18	2013-08-02	2017-11-03		1.3.2	2011-12-08 (yyyy-mm-dd)	1.5 (December, 2012)	17.06d	3.7.0
Term Source Description	Gazetteer	Ontology for Biomedical Investigations	Eagle-I Research Resource Ontology	Infectious Disease Ontology	Environment Ontology	Malaria Ontology	NanoParticle Ontology	Neuroscience Information Framework (NIF) Dysfunction Ontlogy	National Cancer Institute Thesaurus	Experimental Factor Ontology
INVESTIGATION
Investigation Identifier
Investigation Title
Investigation Description
Investigation Submission Date
Investigation Public Release Date
INVESTIGATION PUBLICATIONS
Investigation PubMed ID
Investigation Publication DOI
Investigation Publication Author List
Investigation Publication Title
Investigation Publication Status
Investigation Publication Status Term Accession Number
Investigation Publication Status Term Source REF
INVESTIGATION CONTACTS
Investigation Person Last Name
Investigation Person Mid Initials
Investigation Person First Name
Investigation Person Address
Investigation Person Phone
Investigation Person Fax
Investigation Person Email
Investigation Person Affiliation
Investigation Person Roles
Investigation Person Roles Term Accession Number
Investigation Person Roles Term Source REF
STUDY
Study Identifier	10.1038/s41597-019-0148-9
Study Title	Dynamic responses, GPS positions and environmental conditions of two light rail vehicles in Pittsburgh
Study Submission Date	03/10/2018
Study Public Release Date	12/08/2019
Study Description	https://www.nature.com/articles/s41597-019-0148-9
Study File Name	s_Liu581A_study.txt
Comment[Subject Keywords]	""
Comment[Manuscript Licence]	CC BY-4.0
Comment[Experimental Metadata Licence]	CC0
Comment[Supplementary Information File Name]
Comment[Supplementary Information File Type]
Comment[Supplementary Information File URL]
Comment[Data Repository]	Zenodo
Comment[Data Record Accession]	doi:10.5281/zenodo.1432702
Comment[Data Record URI]	http://doi.org/10.5281/zenodo.1432702
STUDY DESIGN DESCRIPTORS
Study Design Type	time series design	observation design	data collection and processing objective
Study Design Type Term Accession Number	OBI:0500020	OBI:0300311	ERO:0100087
Study Design Type Term Source REF	OBI	OBI	ERO
STUDY PUBLICATIONS
Study PubMed ID	""	""	""	""
Study Publication DOI	doi:10.1016/j.ymssp.2016.06.041	doi:10.1016/j.ymssp.2016.12.009	doi:10.1016/j.ymssp.2017.03.023	doi:10.12783/SHM2015/182
Study Publication Author List	""	""	""	""
Study Publication Title	""	""	""	""
Study Publication Status	published	published	published	published
Study Publication Status Term Accession Number				
Study Publication Status Term Source REF				
STUDY FACTORS
Study Factor Name	date	temperature	wind	weather	precipitation
Study Factor Type	temporal_interval	temperature	wind	weather	precipitation
Study Factor Type Term Accession Number	http://www.ifomis.org/bfo/1.1/span#TemporalInterval	PATO:0000146	IDOMAL:0000570	ENVO:01001078	http://purl.bioontology.org/ontology/npo#NPO_1946
Study Factor Type Term Source REF	IDO	ENVO	IDOMAL	ENVO	NPO
STUDY ASSAYS
Study Assay Measurement Type	public infrastructure	position
Study Assay Measurement Type Term Accession Number	ENVO:01000779	PATO:0000140
Study Assay Measurement Type Term Source REF	ENVO	NIFDYS
Study Assay Technology Type	Accelerometer	GPS navigation system
Study Assay Technology Type Term Accession Number	NCIT:C88166	ERO:0001410
Study Assay Technology Type Term Source REF	NCIT	ERO
Study Assay Technology Platform	""	""
Study Assay File Name	a_Liu581A_train.txt	a_Liu581A_gps.txt
STUDY PROTOCOLS
Study Protocol Name	The Pittsburgh Light Rail and instrumented Light Rail Vehicles	Data management system
Study Protocol Type	protocol	data transformation
Study Protocol Type Term Accession Number	OBI:0000272	OBI:0200000
Study Protocol Type Term Source REF	EFO	ERO
Study Protocol Description		
Study Protocol URI	""	""
Study Protocol Version		
Study Protocol Parameters Name	""	""
Study Protocol Parameters Name Term Accession Number	""	""
Study Protocol Parameters Name Term Source REF	""	""
Study Protocol Components Name	""	""
Study Protocol Components Type	""	""
Study Protocol Components Type Term Accession Number	""	""
Study Protocol Components Type Term Source REF	""	""
STUDY CONTACTS
Study Person Last Name	Liu	Chen	Lederman	Kramer	Noh	Bielak	Garrett	Kova�ević	Bergés
Study Person First Name	Jingxiao	Siheng	George	David B.	Hae Young	Jacobo	James H.	Jelena	Mario
Study Person Mid Initials
Study Person Email	jingxial@andrew.cmu.edu	""	""	""	""	""	""	""	""
Study Person Phone
Study Person Fax
Study Person Address
Study Person Affiliation	Civil and Environmental Engineering, Carnegie Mellon University, 5000 Forbes Ave, Pittsburgh, PA, 15213, USA	Electrical and Computer Engineering, Carnegie Mellon University, 5000 Forbes Ave, Pittsburgh, PA, 15213, USA	Civil and Environmental Engineering, Carnegie Mellon University, 5000 Forbes Ave, Pittsburgh, PA, 15213, USA	Light Rail System, Port Authority of Allegheny County, 1000 Village Dr, Pittsburgh, PA, 15241, USA	Civil and Environmental Engineering, Carnegie Mellon University, 5000 Forbes Ave, Pittsburgh, PA, 15213, USA	Civil and Environmental Engineering, Carnegie Mellon University, 5000 Forbes Ave, Pittsburgh, PA, 15213, USA	Civil and Environmental Engineering, Carnegie Mellon University, 5000 Forbes Ave, Pittsburgh, PA, 15213, USA	Electrical and Computer Engineering, Carnegie Mellon University, 5000 Forbes Ave, Pittsburgh, PA, 15213, USA	Civil and Environmental Engineering, Carnegie Mellon University, 5000 Forbes Ave, Pittsburgh, PA, 15213, USA
Study Person Roles
Study Person Roles Term Accession Number
Study Person Roles Term Source REF
Comment[Study Person ORCID]	""	""	""	""	""	""	""	""	0000-0003-2948-9236
Comment[Funder]
Comment[FundRef ID]
Comment[Funder Term Source REF]
Comment[Grant Identifier]
